# Supplementary material for: Elephant-derived Bacillus licheniformis modulates immune cells shedding light on cancer resistance
Source: Front Microbiol. 2026 Apr 1;17:1753410. doi: 10.3389/fmicb.2026.1753410 (PMC13079344; doi:10.3389/fmicb.2026.1753410)
Supplement: Supplementary file 1 [file Table_1.xlsx]

## Sheet: Supplementary Table S1
SampleID	Sex	Age	Code	Group
Sample1	F	7	F1	Young
Sample2	F	7	F2	Young
Sample3	M	7	F3	Young
Sample4	F	7	F4	Young
Sample5	M	7	F5	Young
Sample6	M	31	Y7	Old
Sample7	M	18	Y4	Old
Sample8	F	55	Y10	Old
Sample9	F	30	Y5	Old
Sample10	F	13	Y2	Young
Sample11	F	40	Y8	Old
Sample12	F	30	Y6	Old
Sample13	F	8	Y1	Young
Sample14	M	13	Y3	Young
Sample15	M	40	Y9	Old
